# Supplementary material for: Identification and functional characterisation of a novel N-cyanoamidine neonicotinoid metabolising cytochrome P450, CYP9Q6, from the buff-tailed bumblebee Bombus terrestris
Source: Insect Biochem Mol Biol. 2019 Aug;111:103171. doi: 10.1016/j.ibmb.2019.05.006 (PMC6675907; doi:10.1016/j.ibmb.2019.05.006)
Supplement: Data Profile [file mmc1.xml]

<?xml version="1.0" encoding="UTF-8" standalone="no"?><data:data><datasets><author>emyr.davies@rothamsted.ac.uk</author><type>0</type><dataset><value>1</value><reason>Data will be made available on request</reason><comments/></dataset></datasets></data:data>
